# Supplementary material for: Leishmania tarentolae as an Antigen Delivery Platform: Dendritic Cell Maturation after Infection with a Clone Engineered to Express the SARS-CoV-2 Spike Protein
Source: Vaccines (Basel). 2022 May 19;10(5):803. doi: 10.3390/vaccines10050803 (PMC9144667; doi:10.3390/vaccines10050803)
Supplement: Supplementary file 1 [file vaccines-10-00803-s001.zip]

Archive with 1 entries (1 files):
- vaccines-1655010-supplementary.pdf
